# Supplementary material for: The Dependence of Chance-Corrected Weighted Agreement Coefficients on the Power Parameter of the Weighting Scheme: Analysis and Measurement
Source: Psychometrika. 2022 Sep 6;88(2):554–79. doi: 10.1007/s11336-022-09881-7 (PMC10188398; doi:10.1007/s11336-022-09881-7)
Supplement: Supplementary file 1 — (ox 19 KB) [file 11336_2022_9881_MOESM1_ESM.ox]

#include <oxstd.h>


// Compute function requires three inputs:
// gamma = value of power parameter for which analysis is done
// table = data set, which is either CxC contingency table for two raters or general NxC table of rater frequencies
// Cohen1_Fleiss0 = 1 if Cohen's kappa (requires CxC contingency table) or 0 if Fleiss' kappa (requires NxC table)

// Compute function provides 11 outputs:
//  0. number of rater R (note: Ox starts counting from 0 when referring to elements, rows, columns, etc.)
//  1. number of categories C
//  2. number of observations N
//  3. value of coefficient Iw (either Cohen's kappa or Fleiss' kappa, see above)
//  4. value of first-order derivative D1 evaluated at chosen value of gamma
//  5. value of first-order derivative D1 evaluated at gamma_star corresponding to max coefficient susceptibility (only available if C = 3)
//  6. value of ratio of second-order and first-order derivatives D2/D1 evaluated at chosen value of gamma
//  7. value of gamma_star corresponding to max coefficient susceptibility (only available if C = 3)
//  8. table containing observed and expected frequencies of category distances (O and E) and the corresponding ratios (O/E) 
//	9. table containing ratio differences O_(l)/E_(l))-(O_(m)/E_(m))
// 10. decomposition table for first-order derivative D1

Compute( gamma, table, Cohen1_Fleiss0 )							// Compute function requires three inputs: gamma, table, and Cohen1_Fleiss0 
{
	decl R, C, N, O_cc, p, q, E_cc, O, E, l, m, s, gamma_star, disagreement_O, disagreement_E, Iw, diff_in_ratio_O_E, importance, multiplier,
		disagreement_E_at_gamma_star, importance_at_gamma_star, D1_decom, D2_decom, D1, D2, ratio_D2_D1, D1_at_gamma_star, D1_decom_at_gamma_star;

	if ( Cohen1_Fleiss0 > 0 )									// calculations specific to Cohen's kappa with CxC contingency table
	{
		R = 2;
		C = columns( table );
		N = sumc( sumr( table ) );

		O_cc = ( table + table' ) / N;								// table containing observed frequencies of category combinations 	
	
		p = sumr( table	/ N ) * ones( 1, C );
		q = ones( C, 1 ) * sumc( table / N );
		E_cc = ( p .* q ) + ( p .* q )';							// table containing expected-by-chance frequencies of category combinations
	}
	else														// calculations specific to Fleiss' kappa with NxC table of rater frequencies
	{															// note: Fleiss' kappa coincides with Scott's pi if R = 2 raters
		R = meanc( sumr( table ) );
		C = columns( table );
		N = rows( table );

		O_cc = 2 * ( table' * table ) / ( N * R * (R-1) );			// table containing observed frequencies of category combinations 

		p = ones( C, 1 ) * (  sumc( table ) / ( N * R )  );
		q = p';
		E_cc = ( p .* q ) + ( p .* q )';							// table containing expected-by-chance frequencies of category combinations
	}
		
	O = range( 1, C-1, 1 );										// observed and expected-by-chance frequencies of category distances 1, ..., C-1
	E = range( 1, C-1, 1 );
	for ( l = 1; l < C; ++l )
	{
		O[l-1] = sumr(  diagonal( O_cc[l:C-1][0:C-1-l] )  );
		E[l-1] = sumr(  diagonal( E_cc[l:C-1][0:C-1-l] )  );
	}

	gamma_star = .NaN;											// gamma star (only available if C = 3 categories)
	if ( C == 3 )
	{
		gamma_star = log( E[0] / E[1] ) / log(2);	
	}
	
	disagreement_O = sumr( range( 1, C-1, 1 ).^gamma .* O );	// observed disagreement (numerator in formula (13) for coefficient Iw
	disagreement_E = sumr( range( 1, C-1, 1 ).^gamma .* E );	// expected disagreement (denominator in formulas for Iw and derivatives D1 and D2

	Iw = 1 - ( disagreement_O / disagreement_E );				// coefficient Iw
	
	diff_in_ratio_O_E = zeros( C-1, C-1 );						// table containing ratio differences (O_(l)/E_(l)) - (O_(m)/E_(m))
	importance = zeros( C-1, C-1 );								// table containing component importances for first-order derivative D1
	multiplier = zeros( C-1, C-1 );								// table containing multipliers that transform D1 components into D2 components

	disagreement_E_at_gamma_star = sumr( range( 1, C-1, 1 ).^gamma_star .* E );	// expected disagreement at gamma_star
	importance_at_gamma_star = zeros( C-1, C-1 );								// table containing importances of components for D1 at gamma_star
	
	for ( m = 2; m < C; ++m )									// calculations of all elements (m = 2,...,C-1, and l < m) in tables above
	{
		for ( l = 1; l < m; ++l )
		{
			diff_in_ratio_O_E[m-1][l-1] = ( O[l-1] / E[l-1] ) - ( O[m-1] / E[m-1] );

			importance[m-1][l-1] = log( m / l ) * (  ( l^gamma ) * E[l-1] / disagreement_E  ) * (  ( m^gamma ) * E[m-1] / disagreement_E  );

			s = range( 1, C-1, 1 );
			multiplier[m-1][l-1] = sumr(  log( (l*m) ./ s.^(2) ) .* s.^(gamma) .* E  ) / disagreement_E;

			if ( C == 3 )
			{
				importance_at_gamma_star[m-1][l-1] = log( m / l ) * (  ( l^gamma_star ) * E[l-1] / disagreement_E_at_gamma_star  )
					* (  ( m^gamma_star ) * E[m-1] / disagreement_E_at_gamma_star  );
			}
		}
	}

	D1_decom = importance .* diff_in_ratio_O_E;					// decomposition table for first-order derivative D1
	D2_decom = importance .* multiplier .* diff_in_ratio_O_E;	// decomposition table for second-order derivative D2

	D1 = sumc( sumr( D1_decom ) );								// take sum of all elements of corresponding decomposition table to obtain D1	
	D2 = sumc( sumr( D2_decom ) );								// take sum of all elements of corresponding decomposition table to obtain D2

	ratio_D2_D1 = D2 / D1;										// compute ratio of second-order and first-order derivatives D2/D1

	D1_at_gamma_star = .NaN;									// first-order derivative evaluated at gamma_star (only available if C = 3) 
	if ( C == 3 )
	{
		D1_decom_at_gamma_star = importance_at_gamma_star .* diff_in_ratio_O_E;
		D1_at_gamma_star = sumc( sumr( D1_decom_at_gamma_star ) );			
	}
	
	return { R, C, N, Iw, D1, D1_at_gamma_star, ratio_D2_D1, gamma_star, O|E|(O./E), diff_in_ratio_O_E, D1_decom };		// return all outputs
}


main()
{
	decl gamma, Cohen1_Fleiss0_set, name_set, table_set, out, R, C, N, Iw, D1, D1_at_gamma_star, ratio_D2_D1, gamma_star,
		O_E_ratio, diff_in_ratio_O_E, D1_decom, index, Iw_gammaminus1, Iw_gammaminus05, Iw_gammaplus05, Iw_gammaplus1,
		Delta_gamma, Iw_gammaminus1_HEURISTIC, Iw_gammaminus05_HEURISTIC, Iw_gammaplus05_HEURISTIC, Iw_gammaplus1_HEURISTIC,
		Iw_gammaminus1_DEVIATION, Iw_gammaminus05_DEVIATION, Iw_gammaplus05_DEVIATION, Iw_gammaplus1_DEVIATION, names_m, names_l;

	gamma = 1;													// chosen value of power parameter gamma

	Cohen1_Fleiss0_set = ones(25,1) | zeros(6,1);				// values of Cohen1_Fleiss0 for all data sets
	name_set = new array[31];
	table_set = new array[31];

	name_set[0] = "Cohen (1960)";								// description of data set 0
	table_set[0] = < 0.25, 0.13, 0.12;							// table corresponding to data set 0
			  		 0.12, 0.02, 0.16;
			         0.03, 0.15, 0.02 >;

	name_set[1] = "Cohen (1960)";								// description of data set 1
	table_set[1] = < 0.44, 0.07, 0.09;							// table corresponding to data set 1
			  		 0.05, 0.20, 0.05;
			  		 0.01, 0.03, 0.06 >;
	
	name_set[2] = "Fleiss (1971)";								// ... and same for other data sets ...
	table_set[2] = < 12,  6,  2;
			 		  4, 10, 16;
			  		 24,  4, 22 >;
	
	name_set[3] = "Fleiss (1971)";
	table_set[3] = < 10,  3,  7;
			  		 14, 15,  1;
			  		  6, 22, 22 >;
	
	name_set[4] = "Guggenmoos-Holzmann & Vonk (1998)";
	table_set[4] = < 136, 12, 1;
			  		   8, 59, 4;
			  		   2,  4, 6 >;
	
	name_set[5] = "Spitzer & Fleiss (1974)";
	table_set[5] = < 0.75, 0.01, 0.04;
	          		 0.05, 0.04, 0.01;
			     		0,    0, 0.10 >;
	
	name_set[6] = "Sim & Wright (2005)";
	table_set[6] = < 22, 10,  2;
			  		  6, 27, 11;
			  		  2,  5, 17 >;	
	
	name_set[7] = "Sim & Wright (2005)";
	table_set[7] = < 15,  3,  1,  1;
			  		  4, 18,  3,  2;
			 		  4,  5, 16,  4;
			 		  1,  2,  4, 17 >;	
	
	name_set[8] = "De Raadt et al. (2021)";
	table_set[8] = < 0.03,    0,    0,    0;
			  		    0, 0.14,    0,    0;
			  			0, 0.03, 0.49,    0;
			  			0,    0, 0.20, 0.11 >;

	name_set[9] = "Hand et al. (1994, p170)";
	table_set[9] = < 38,  5, 0,  1;
					 33, 11, 3,  0;
					 10, 14, 5,  6;
					  3,  7, 3, 10 >;

	name_set[10] = "Hand et al. (1994, p170)";
	table_set[10] = < 239, 18,   9,  11;
					  24, 38,  41,  11;
					  15, 49, 113,  94;
					   6, 22, 109, 193 >;

	name_set[11] = "Hand et al. (1994, p170)";
	table_set[11] = <  6, 0, 0,  0;
					  1, 4, 1,  0;
					  0, 1, 3,  5;
					  0, 0, 4, 21 >;
					
	name_set[12] = "Landis & Koch (1977)";
	table_set[12] =	< 38,  5, 0,  1;
	 		  		  33, 11, 3,  0;
			  		  10, 14, 5,  6;
			 		   3,  7, 3, 10 >;
	
	name_set[13] = "Landis & Koch (1977)";
	table_set[13] =	< 5,  3, 0,  0;
			  		  3, 11, 4,  0;
			  		  2, 13, 3,  4;
			  		  1,  2, 4, 14 >;

	name_set[14] = "Simonoff (2003, p288)";
	table_set[14] =	< 5, 0, 0, 0;
					  3, 5, 0, 0;
					  0, 2, 3, 0;
					  0, 0, 0, 3 >;

	name_set[15] = "Simonoff (2003, p303)";
	table_set[15] =	< 13,  2,  0,  0;
					  37, 40,  8,  4;
					  13, 58, 18,  4;
					   1, 13, 36, 21 >;

	name_set[16] = "Simonoff (2003, p303)";
	table_set[16] =	< 2,  0,  1,   3;
					  2, 10,  7,   2;
					  1,  7, 80,  34;
					  0,  0, 14, 105 >;	
					  
	name_set[17] = "Agresti (1988)";
	table_set[17] =	< 22, 2,  2, 0, 0;
			  		   5, 7, 14, 0, 0;
			  		   0, 2, 36, 0, 0;
			 		   0, 1, 14, 7, 0;
			 		   0, 0,  3, 0, 3 >;
	
	name_set[18] = "Graham & Jackson (1993)";
	table_set[18] =	< 47, 13, 19,  4,  0;
			  		   5,  6,  2,  1,  2;
			  		  15,  6, 76, 19,  4;
			  		   1,  1, 23, 54, 22;
			  		   0,  0,  4, 33, 99 >;
	
	name_set[19] = "Maria & Victorino (1997)";
	table_set[19] =	< 4,  2,  0, 0, 0;
	 		  		  0, 22,  2, 1, 0;
			  		  0,  0, 13, 2, 0;
			  		  0,  0,  0, 2, 1;
			  		  0,  0,  0, 0, 1 >;
	
	name_set[20] = "Maria & Victorino (1997)";
	table_set[20] =	< 4,  1,  0, 0, 0;
			  		  0, 23,  3, 0, 0;
			  		  0,  0, 11, 2, 0;
			          0,  0,  0, 1, 2;
			  		  0,  0,  0, 0, 3 >;

	name_set[21] = "Simonoff (2003, p272)";
	table_set[21] =	< 111,   5,   0,   0,   0;
					    6, 396,  19,   2,   2;
						0,  18, 938,  41,   8;
						0,   2,  27, 671,  29;
						0,   0,   4,  48, 930 >;
						
	name_set[22] = "Van Swieten et al. (1988)";
	table_set[22] =	< 5, 0,  0, 0, 0,  0;
			  		  0, 6,  2, 0, 0,  0;
			  		  1, 4, 13, 5, 2,  0;
			  		  0, 0,  6, 9, 4,  0;
			 		  0, 0,  0, 2, 8,  1;
			  		  0, 0,  0, 0, 8, 24 >;
	
	name_set[23] = "Cookson et al. (1986)";
	table_set[23] =	< 626, 32, 26, 3, 0, 0, 0, 0;
			  		   53, 20, 17, 3, 0, 0, 0, 0;
			  		   22,  3, 21, 8, 0, 1, 1, 0;
			  		    2,  2,  6, 1, 2, 1, 0, 0;
			  			3,  0,  1, 3, 0, 4, 0, 0;
			 	 		0,  0,  0, 0, 0, 0, 0, 0;
			  			0,  0,  0, 0, 0, 0, 0, 0;
			  			0,  0,  0, 0, 0, 0, 0, 1 >;	
	
	name_set[24] = "Maclure & Willett (1987)";
	table_set[24] =	< 7, 4, 0, 1, 1, 0, 1, 0, 0, 0, 0, 0;
			  		  3, 3, 4, 0, 3, 0, 0, 0, 0, 0, 1, 0;
			  		  1, 0, 2, 2, 2, 3, 1, 2, 1, 0, 1, 0;
			  		  1, 3, 2, 3, 3, 0, 1, 1, 1, 0, 0, 0;
			  		  0, 2, 1, 2, 1, 5, 0, 1, 2, 0, 0, 0;
			  		  0, 1, 0, 3, 1, 3, 3, 3, 0, 0, 1, 0;
			  		  1, 0, 1, 0, 1, 2, 3, 0, 3, 1, 1, 1;
			  		  0, 0, 2, 1, 2, 1, 0, 1, 2, 5, 0, 1;
			  		  1, 1, 2, 0, 0, 0, 1, 2, 2, 1, 3, 1;
			  		  0, 0, 0, 1, 0, 0, 4, 2, 3, 1, 1, 3;
			  		  0, 1, 0, 0, 0, 1, 0, 1, 0, 5, 1, 5;
			  		  0, 0, 0, 1, 0, 0, 0, 1, 1, 2, 5, 4 >;	
	
	name_set[25] = "Tinsley & Weiss (1975)";
	table_set[25] =	< 2, 0, 1;
	          		  0, 1, 2;
					  0, 3, 0;
					  2, 0, 1;
					  0, 0, 3;
					  1, 1, 1;
					  2, 0, 1;
					  3, 0, 0;
			 		  1, 0, 2;
					  2, 0, 1 >;			  
	
	name_set[26] = "Gwet (2014, p96)";
	table_set[26] =	< 0, 0, 1, 1, 1;
					  0, 0, 1, 1, 1;
					  0, 0, 3, 0, 0;
					  1, 1, 1, 0, 0;
					  0, 0, 0, 3, 0;
					  1, 1, 0, 1, 0;
					  0, 0, 0, 1, 2;
					  0, 0, 2, 0, 1;
					  0, 1, 1, 1, 0;
					  0, 0, 0, 0, 3 >;
	
	name_set[27] = "Gwet (2014, p370)";
	table_set[27] =	<
				3,	0,	0,	0,	0;
				3,	0,	0,	0,	0;
				2,	0,	1,	0,	0;
				2,	0,	1,	0,	0;
				2,	0,	1,	0,	0;
				2,	0,	1,	0,	0;
				2,	0,	1,	0,	0;
				2,	0,	1,	0,	0;
				1,	1,	1,	0,	0;
				1,	1,	1,	0,	0;
				1,	1,	1,	0,	0;
				1,	1,	1,	0,	0;
				1,	1,	1,	0,	0;
				1,	1,	1,	0,	0;
				1,	1,	1,	0,	0;
				0,	2,	0,	1,	0;
				0,	2,	0,	1,	0;
				0,	1,	1,	1,	0;
				1,	1,	1,	0,	0;
				1,	1,	1,	0,	0;
				1,	1,	1,	0,	0;
				0,	2,	1,	0,	0;
				0,	2,	1,	0,	0;
				0,	2,	1,	0,	0;
				0,	2,	1,	0,	0;
				0,	2,	1,	0,	0;
				0,	1,	1,	1,	0;
				0,	1,	1,	1,	0;
				0,	1,	1,	1,	0;
				0,	1,	1,	1,	0;
				0,	1,	1,	1,	0;
				0,	1,	2,	0,	0;
				0,	1,	2,	0,	0;
				0,	1,	1,	0,	1;
				1,	1,	0,	1,	0;
				0,	1,	1,	1,	0;
				0,	1,	1,	1,	0;
				0,	1,	1,	1,	0;
				0,	0,	1,	2,	0;
				0,	0,	1,	2,	0;
				0,	0,	1,	2,	0;
				0,	0,	1,	2,	0;
				0,	0,	2,	1,	0;
				0,	0,	2,	1,	0;
				0,	0,	2,	1,	0;
				0,	0,	2,	1,	0;
				0,	0,	2,	1,	0;
				0,	0,	2,	1,	0;
				0,	0,	2,	1,	0;
				0,	0,	2,	1,	0;
				0,	0,	2,	1,	0;
				0,	0,	2,	1,	0;
				0,	0,	2,	1,	0;
				0,	0,	2,	1,	0;
				0,	0,	2,	1,	0;
				0,	0,	2,	1,	0;
				0,	0,	2,	1,	0;
				0,	0,	2,	1,	0;
				0,	0,	2,	1,	0;
				0,	0,	2,	1,	0;
				0,	0,	2,	1,	0;
				0,	0,	2,	1,	0;
				0,	0,	2,	1,	0;
				0,	0,	2,	1,	0;
				0,	0,	2,	1,	0;
				0,	0,	2,	1,	0;
				0,	0,	2,	1,	0;
				0,	0,	2,	1,	0;
				0,	0,	2,	1,	0;
				0,	0,	1,	1,	1;
				0,	0,	1,	1,	1;
				0,	0,	1,	1,	1;
				0,	0,	1,	1,	1;
				0,	0,	1,	1,	1;
				0,	0,	1,	1,	1;
				0,	0,	1,	1,	1;
				0,	0,	1,	1,	1;
				0,	0,	0,	2,	1;
				0,	0,	0,	2,	1;
				0,	0,	0,	3,	0;
				0,	0,	1,	1,	1;
				0,	0,	0,	2,	1;
				0,	0,	0,	0,	3;
				0,	0,	0,	0,	3;
				0,	0,	0,	0,	3;
				0,	0,	0,	0,	3 >;

	name_set[28] = "Gwet (2014, p372)";
	table_set[28] =	<
				0,	0,	0,	0,	4;
				2,	0,	2,	0,	0;
				0,	0,	0,	0,	4;
				2,	0,	2,	0,	0;
				0,	0,	0,	1,	3;
				1,	1,	2,	0,	0;
				3,	0,	1,	0,	0;
				3,	0,	1,	0,	0;
				0,	0,	2,	2,	0;
				3,	0,	1,	0,	0;
				0,	0,	0,	0,	4;
				4,	0,	0,	0,	0;
				4,	0,	0,	0,	0;
				4,	0,	0,	0,	0;
				0,	0,	3,	1,	0;
				1,	0,	2,	1,	0;
				0,	0,	0,	2,	2;
				0,	0,	0,	0,	4;
				0,	0,	3,	0,	1;
				0,	1,	3,	0,	0;
				0,	0,	1,	0,	3;
				0,	0,	3,	1,	0;
				4,	0,	0,	0,	0;
				4,	0,	0,	0,	0;
				2,	0,	2,	0,	0;
				1,	0,	3,	0,	0;
				2,	0,	2,	0,	0;
				2,	0,	2,	0,	0;
				0,	1,	2,	0,	1 >;
	
	name_set[29] = "Fleiss et al. (2003, p615)";
	table_set[29] =	< 1, 4, 0;
			  2, 0, 3;
			  0, 0, 5;
			  4, 0, 1;
			  3, 0, 2;
			  1, 4, 0;
			  5, 0, 0;
			  0, 4, 1;
			  1, 0, 4;
			  3, 0, 2 >;

	name_set[30] = "Holmquist et al. (1967)";
	table_set[30] =	<
			0,	1,	4,	2,	0;
			7,	0,	0,	0,	0;
			0,	0,	7,	0,	0;
			0,	0,	5,	2,	0;
			0,	0,	7,	0,	0;
			5,	2,	0,	0,	0;
			6,	1,	0,	0,	0;
			0,	3,	4,	0,	0;
			1,	5,	1,	0,	0;
			6,	1,	0,	0,	0;
			0,	0,	0,	1,	6;
			6,	1,	0,	0,	0;
			0,	1,	6,	0,	0;
			3,	4,	0,	0,	0;
			0,	2,	4,	1,	0;
			0,	1,	6,	0,	0;
			0,	4,	3,	0,	0;
			4,	3,	0,	0,	0;
			1,	4,	2,	0,	0;
			6,	1,	0,	0,	0;
			0,	0,	5,	2,	0;
			5,	2,	0,	0,	0;
			7,	0,	0,	0,	0;
			2,	5,	0,	0,	0;
			0,	1,	2,	4,	0;
			0,	2,	5,	0,	0;
			0,	1,	6,	0,	0;
			7,	0,	0,	0,	0;
			0,	1,	5,	1,	0;
			0,	0,	7,	0,	0;
			7,	0,	0,	0,	0;
			1,	1,	5,	0,	0;
			1,	5,	1,	0,	0;
			1,	2,	4,	0,	0;
			1,	0,	4,	1,	1;
			5,	2,	0,	0,	0;
			1,	2,	4,	0,	0;
			0,	1,	6,	0,	0;
			0,	0,	0,	0,	7;
			0,	2,	4,	0,	1;
			1,	5,	1,	0,	0;
			6,	1,	0,	0,	0;
			2,	2,	3,	0,	0;
			0,	0,	4,	3,	0;
			0,	2,	5,	0,	0;
			2,	4,	1,	0,	0;
			0,	6,	1,	0,	0;
			0,	1,	5,	1,	0;
			0,	0,	5,	1,	1;
			0,	3,	3,	1,	0;
			0,	1,	6,	0,	0;
			1,	6,	0,	0,	0;
			1,	3,	3,	0,	0;
			7,	0,	0,	0,	0;
			0,	0,	7,	0,	0;
			6,	1,	0,	0,	0;
			4,	2,	1,	0,	0;
			0,	1,	5,	1,	0;
			2,	4,	1,	0,	0;
			0,	4,	3,	0,	0;
			0,	0,	6,	1,	0;
			0,	1,	4,	2,	0;
			7,	0,	0,	0,	0;
			0,	5,	2,	0,	0;
			1,	1,	5,	0,	0;
			7,	0,	0,	0,	0;
			0,	0,	6,	1,	0;
			1,	1,	5,	0,	0;
			0,	1,	6,	0,	0;
			1,	1,	4,	1,	0;
			6,	1,	0,	0,	0;
			2,	5,	0,	0,	0;
			1,	4,	2,	0,	0;
			5,	2,	0,	0,	0;
			1,	1,	2,	3,	0;
			7,	0,	0,	0,	0;
			0,	0,	4,	3,	0;
			1,	0,	0,	2,	4;
			1,	5,	1,	0,	0;
			1,	1,	1,	3,	1;
			0,	1,	6,	0,	0;
			0,	0,	6,	1,	0;
			0,	3,	3,	1,	0;
			1,	3,	2,	1,	0;
			0,	2,	4,	1,	0;
			1,	3,	3,	0,	0;
			1,	1,	2,	3,	0;
			0,	4,	3,	0,	0;
			5,	2,	0,	0,	0;
			0,	1,	5,	1,	0;
			3,	2,	1,	1,	0;
			0,	0,	4,	3,	0;
			3,	4,	0,	0,	0;
			0,	2,	4,	1,	0;
			0,	0,	2,	5,	0;
			0,	2,	5,	0,	0;
			7,	0,	0,	0,	0;
			1,	4,	1,	1,	0;
			0,	1,	6,	0,	0;
			4,	1,	2,	0,	0;
			0,	3,	4,	0,	0;
			1,	2,	4,	0,	0;
			4,	3,	0,	0,	0;
			6,	1,	0,	0,	0;
			0,	4,	3,	0,	0;
			1,	4,	2,	0,	0;
			4,	2,	1,	0,	0;
			0,	3,	4,	0,	0;
			6,	1,	0,	0,	0;
			0,	2,	5,	0,	0;
			1,	2,	4,	0,	0;
			6,	1,	0,	0,	0;
			7,	0,	0,	0,	0;
			3,	4,	0,	0,	0;
			0,	1,	3,	2,	1;
			1,	1,	2,	3,	0;
			6,	1,	0,	0,	0;
			3,	3,	1,	0,	0 >;			

	for ( index = 0; index < rows(table_set); ++index )						// do for all data sets
	{
		out = Compute( gamma, table_set[index], Cohen1_Fleiss0_set[index] );				// run Compute function for chosen gamma

		R = out[0];																			// assign meaningful labels to the outputs
		C = out[1];
		N = out[2];
		Iw = out[3];
		D1 = out[4];
		D1_at_gamma_star = out[5];
		ratio_D2_D1 = out[6];
		gamma_star = out[7];
		O_E_ratio = out[8];
		diff_in_ratio_O_E =	out[9];
		D1_decom = out[10];

		Iw_gammaminus1 = Compute( gamma-1, table_set[index], Cohen1_Fleiss0_set[index] )[3];	// compute coefficients value Iw around chosen gamma
		Iw_gammaminus05	= Compute( gamma-0.5, table_set[index], Cohen1_Fleiss0_set[index] )[3];
		Iw_gammaplus05 = Compute( gamma+0.5, table_set[index], Cohen1_Fleiss0_set[index] )[3];
		Iw_gammaplus1 =	Compute( gamma+1, table_set[index], Cohen1_Fleiss0_set[index] )[3];

		Delta_gamma = -1;		Iw_gammaminus1_HEURISTIC = Iw + D1 * ( Delta_gamma + 0.5 * ratio_D2_D1 * Delta_gamma^2 );	// heuristic values
		Delta_gamma = -0.5;		Iw_gammaminus05_HEURISTIC = Iw + D1 * ( Delta_gamma + 0.5 * ratio_D2_D1 * Delta_gamma^2 ); 
		Delta_gamma = 0.5;		Iw_gammaplus05_HEURISTIC =	Iw + D1 * ( Delta_gamma + 0.5 * ratio_D2_D1 * Delta_gamma^2 );
		Delta_gamma = 1;		Iw_gammaplus1_HEURISTIC = Iw + D1 * ( Delta_gamma + 0.5 * ratio_D2_D1 * Delta_gamma^2 );

		Iw_gammaminus1_DEVIATION = Iw_gammaminus1_HEURISTIC - Iw_gammaminus1;				// deviations between heuristic and actual coeff values
		Iw_gammaminus05_DEVIATION = Iw_gammaminus05_HEURISTIC - Iw_gammaminus05;
		Iw_gammaplus05_DEVIATION = Iw_gammaplus05_HEURISTIC - Iw_gammaplus05;
		Iw_gammaplus1_DEVIATION = Iw_gammaplus1_HEURISTIC - Iw_gammaplus1;
		
		format( 120 );																		// print all results

		print( "\n\n\n", name_set[index], "\n" );
		
		print( "%r", { "# raters (R)", "# categories (C)", "# observations (N)" }, "%17.0f", R | C | N );	
	
		print( "%r", { "gamma", "gamma_star" }, "%22.3f", gamma | gamma_star );

		print( "%r", { "coefficient (Iw)", "first-order (D1)", "first-order (D1_gamma_star)", "ratio (D2/D1)" },
			"%8.3f", Iw | D1 | D1_at_gamma_star | ratio_D2_D1 );

		names_m = { "m=1", "m=2", "m=3", "m=4", "m=5", "m=6", "m=7", "m=8", "m=9", "m=10", "m=11" };
		names_l = { "l=1", "l=2", "l=3", "l=4", "l=5", "l=6", "l=7", "l=8", "l=9", "l=10", "l=11" };

		print( "\nobserved and expected frequencies of category distances:", "%r", { "observed (O)", "expected (E)", "ratio (O/E)" },
			"%c", names_l, "%8.3f", out[8] );
	
		print( "\nratio differences (O_(l)/E_(l))-(O_(m)/E_(m)):", "%r", names_m, "%c", names_l, "%8.3f", out[9] );
	
		print( "\ndecomposition of first-order derivative (D1):", "%r", names_m, "%c", names_l, "%8.3f", out[10] );

		print( "\nperformance of heuristic (second-order Taylor series):", "%r", { "actual", "heuristic", "deviation" },
			"%c", { "gamma-1", "gamma-0.5", "gamma+0.5", "gamma+1" }, "%10.3f",
			  ( Iw_gammaminus1 ~ Iw_gammaminus05 ~ Iw_gammaplus05 ~ Iw_gammaplus1 )
			| ( Iw_gammaminus1_HEURISTIC ~ Iw_gammaminus05_HEURISTIC ~ Iw_gammaplus05_HEURISTIC ~ Iw_gammaplus1_HEURISTIC )
			| ( Iw_gammaminus1_DEVIATION ~ Iw_gammaminus05_DEVIATION ~ Iw_gammaplus05_DEVIATION ~ Iw_gammaplus1_DEVIATION ) );
	}
}
